# Supplementary material for: A new species of Tipulodina (Diptera, Tipulidae) from China, with description of the female internal reproductive system
Source: Zookeys. 2019 Jul 16;864:67–77. doi: 10.3897/zookeys.864.31755 (PMC6650440; doi:10.3897/zookeys.864.31755)
Supplement: XML Treatment for Tipulodina bifurcata [file zookeys.864.31755-treatment1.xml]

<!DOCTYPE tp:taxon-treatment
  PUBLIC "-//TaxonX//DTD Taxonomic Treatment Publishing DTD v0 20100105//EN" "tax-treatment-NSO.dtd">
<tp:taxon-treatment xmlns:tp="http://www.plazi.org/taxpub"><tp:treatment-meta><kwd-group><label>Taxon classification</label><kwd><named-content xmlns:xlink="http://www.w3.org/1999/xlink" content-type="kingdom">Animalia</named-content></kwd><kwd><named-content xmlns:xlink="http://www.w3.org/1999/xlink" content-type="order">Diptera</named-content></kwd><kwd><named-content xmlns:xlink="http://www.w3.org/1999/xlink" content-type="family">Tipulidae</named-content></kwd></kwd-group><mixed-citation publication-type="journal"><person-group><name><surname>Xue</surname><given-names>Guo-Xi</given-names></name><name><surname>Men</surname><given-names>Qiu-Lei</given-names></name><name><surname>Zhang</surname><given-names>Jia</given-names></name><name><surname>Zhao</surname><given-names>Qing</given-names></name><name><surname>Sheng</surname><given-names>Nan</given-names></name><name><surname>Wang</surname><given-names>Hai-Xiao</given-names></name><name><surname>Long</surname><given-names>Ji-Feng</given-names></name></person-group><article-title>A new species of <italic><tp:taxon-name><tp:taxon-name-part taxon-name-part-type="genus" reg="Tipulodina">Tipulodina</tp:taxon-name-part></tp:taxon-name></italic> (<tp:taxon-name><tp:taxon-name-part taxon-name-part-type="order">Diptera</tp:taxon-name-part></tp:taxon-name>, <tp:taxon-name><tp:taxon-name-part taxon-name-part-type="family">Tipulidae</tp:taxon-name-part></tp:taxon-name>) from China, with description of the female internal reproductive system</article-title><source>Zookeys</source><day>16</day><month>7</month><year>2019</year><volume>864</volume><fpage>67</fpage><lpage>77</lpage><pub-id pub-id-type="doi">10.3897/zookeys.864.31755</pub-id></mixed-citation></tp:treatment-meta><tp:nomenclature><tp:taxon-name>
            <object-id xmlns:xlink="http://www.w3.org/1999/xlink" content-type="arpha" xlink:type="simple">e5123a9c-6034-4a78-94f8-ca8506225cc3</object-id>
            <tp:taxon-name-part taxon-name-part-type="genus" reg="Tipulodina">Tipulodina</tp:taxon-name-part>
            <tp:taxon-name-part taxon-name-part-type="species" reg="bifurcata">bifurcata</tp:taxon-name-part>
            <object-id xmlns:xlink="http://www.w3.org/1999/xlink" content-type="zoobank" xlink:type="simple">http://zoobank.org/E14D124D-1789-4326-9C08-7B896BE3CA95</object-id>
          </tp:taxon-name><tp:taxon-authority>Xue &amp; Men</tp:taxon-authority><tp:taxon-status xmlns:xlink="http://www.w3.org/1999/xlink" xlink:type="simple">sp. nov.</tp:taxon-status><xref ref-type="fig" rid="F1">Figs 1–8</xref><xref ref-type="fig" rid="F2">, 9–16</xref><xref ref-type="fig" rid="F3">, 17–20</xref><xref ref-type="fig" rid="F3">, 22–24</xref></tp:nomenclature><tp:treatment-sec sec-type="material" id="SECID0EBEAC"><title>Material examined.</title><p><bold>Holotype</bold>: male. <bold>CHINA</bold>: Guangxi, Longzhou County, Nonggang National Nature Reserve, 9 April 2018, leg. Guoxi Xue. <bold>Paratype</bold>: 1 female, same data to holotype.</p></tp:treatment-sec><tp:treatment-sec sec-type="diagnosis" id="SECID0ENEAC"><title>Diagnosis.</title><p>The only male specimen of <italic><tp:taxon-name><tp:taxon-name-part taxon-name-part-type="genus" reg="Tipulodina">Tipulodina</tp:taxon-name-part></tp:taxon-name></italic> with the following combination of characters: antenna with scape white on basal two thirds, black on apical third, remaining segments black; prescutum with three brown stripes, median one divided by a narrow black vitta; wing transparent, stigma black, wing tip suffused with black on outer ends of cells r<sub>1</sub>, r<sub>4</sub> and r<sub>5</sub>; fore and mid tibia with one white ring near apex, hind femora with two white rings; tergite nine shallowly emarginated on hind margin, densely covered with black setae; appendage of gonocoxite with a long horn-shaped rod, curved, black, sharply acute at apex, fringed with long yellow setae, with black bifurcate process inserted basally.</p></tp:treatment-sec><tp:treatment-sec sec-type="description" id="SECID0EAFAC"><title>Description.</title><p><bold>Male</bold>. Length: body 13.1 mm (not including antenna, n = 1); wing 12.3 mm (n = 1); antenna 3.3 mm (n = 1).</p><p><bold><italic>Head.</italic></bold> Rostrum white with white nasus, densely covered with black setae. Eye black. Occiput light brown (Fig. <xref ref-type="fig" rid="F1">1</xref>). Vertex light brown, medially with narrow pale line (Fig. <xref ref-type="fig" rid="F1">1</xref>). Antenna: bent backward extended beyond base of first abdominal segment; scape white on proximal two thirds, gradually changed to black on distal third, cylindrical, slightly expanded at apex; pedicel black, very short; flagellum entirely black, first flagellomere longest, subequal in length to scape, remaining segments progressively shortened, bases of each flagellomere with five black verticils, of which longest one significantly shorter than its corresponding flagellomere, surface of each flagellomere densely covered with short black setae. Palpus white, three basal segments distinctly thicker than apical segment.</p><p><bold><italic>Thorax.</italic></bold> Pronotum white laterally, black on middle third (Fig. <xref ref-type="fig" rid="F1">2</xref>). Prescutum white with three brown stripes; median one with lateral margins parallel, anterior margin suffused with black, black median vitta dividing by median stripe into two parts; lateral stripes half the length of median one, their apices also black (Fig. <xref ref-type="fig" rid="F1">2</xref>). Scutum white anteriorly and medially, with two light brown markings connected to each other, upper one distinctly smaller than lower one. Scutellum entirely white (Fig. <xref ref-type="fig" rid="F1">2</xref>). Postnotum wholly dark brown. Pleuron white, with two brown stripes, anterior stripe extending throughout the anterior spiracle, anepisternum and katepisternum, posterior stripe throughout posterior spiracle, laterotergite and hind coxa (Fig. <xref ref-type="fig" rid="F1">3</xref>). Legs very slender, coxae and trochanters white, the latter narrowly margined with black at apex (Figs <xref ref-type="fig" rid="F1">6–8</xref>); fore and mid legs with femora brown at base, gradually changed into black, with white ring near apex, tibiae black with white ring at apex, basitarsi black on proximal four fifths, white on distal fifth, remaining segments white (Figs <xref ref-type="fig" rid="F1">6</xref>, <xref ref-type="fig" rid="F1">7</xref>); hind leg with femur brown at base, brown becoming darker on distal portion, tibia black with two white rings, basal one slightly shorter than apical one, the latter reaching end of tibia, basitarsus black on basal four fifths, white on apical fifth, remaining tarsomeres white (Fig. <xref ref-type="fig" rid="F1">8</xref>). Halter with stem brown, knob darker. Wing glassy and transparent, stigma black, wing tip tinged with black on outer ends of cells r<sub>1</sub>, r<sub>4</sub> and r<sub>5</sub>, light spot situated in middle of black region of cell r<sub>4</sub>; discal cell transparent, broadened. Venation: Rs very short, R<sub>3</sub> reduced, petiole of cell m<sub>1</sub> slightly shorter than discal cell, the latter slightly longer than cell m<sub>1</sub> (Fig. <xref ref-type="fig" rid="F1">4</xref>).</p><fig id="F1" position="float" orientation="portrait"><object-id xmlns:xlink="http://www.w3.org/1999/xlink" content-type="doi" xlink:type="simple">10.3897/zookeys.864.31755.figures1-8</object-id><object-id xmlns:xlink="http://www.w3.org/1999/xlink" content-type="arpha" xlink:type="simple">96e9d99f-54ae-4403-8548-71d82a3fa355</object-id><label>Figures 1–8.</label><caption><p><italic><tp:taxon-name><tp:taxon-name-part taxon-name-part-type="genus" reg="Tipulodina">Tipulodina</tp:taxon-name-part><tp:taxon-name-part taxon-name-part-type="species" reg="bifurcata">bifurcata</tp:taxon-name-part></tp:taxon-name></italic> Xue &amp; Men, sp. nov. <bold>1</bold> head, dorsal view <bold>2</bold> thorax, dorsal view <bold>3</bold> thorax, lateral view <bold>4</bold> wing <bold>5</bold> hypopygium, lateral view <bold>6</bold> fore leg <bold>7</bold> middle leg <bold>8</bold> hind leg. Scale bars: 0.5 mm (<bold>1–5</bold>); 1.0 mm (<bold>6–8</bold>).</p></caption><graphic xmlns:xlink="http://www.w3.org/1999/xlink" xlink:href="zookeys-864-067-g001.jpg" position="float" orientation="portrait" xlink:type="simple" id="oo_318164.jpg"><uri content-type="original_file" xlink:type="simple">https://binary.pensoft.net/fig/318164</uri></graphic></fig><p><bold><italic>Abdomen.</italic></bold> Tergite 1 yellowish brown, dark on both anterior corners, tergite 2 yellowish brown, encircled in yellow medially and ringed with yellow at base, tergites 3 and 4 yellowish brown, narrowly suffused with yellow at base, tergites 5 to 8 entirely brown, all tergites narrowly bordered with black on lateral and hind margins, sternites yellowish brown; hypopygium yellow (Fig. <xref ref-type="fig" rid="F1">5</xref>). Hypopygium with tergite nine and sternite nine almost separated from each other, only fused at base (Figs <xref ref-type="fig" rid="F1">5</xref>, <xref ref-type="fig" rid="F2">9</xref>, <xref ref-type="fig" rid="F2">10</xref>, <xref ref-type="fig" rid="F2">12</xref>). Tergite nine U-shaped and emarginated at hind margin, densely covered with small black setae (Figs <xref ref-type="fig" rid="F2">10</xref>, <xref ref-type="fig" rid="F2">15</xref>); median area extended with pair of anal sclerites, between them with membranous area invisible from above, a few long yellow setae placed in the middle of this membranous area (Fig. <xref ref-type="fig" rid="F2">15</xref>). Appendage of gonocoxite bearing two parts: a big horn-shaped rod tapered to sharply acute and curved black apex, fringed with many long and yellow setae on lateral margin, and black bifurcated process originating from the base of the horn-shaped rod (Figs <xref ref-type="fig" rid="F1">5</xref>, <xref ref-type="fig" rid="F2">9</xref>, <xref ref-type="fig" rid="F2">10</xref>, <xref ref-type="fig" rid="F2">15</xref>, <xref ref-type="fig" rid="F2">16</xref>). Outer gonostylus small oval lobe, obtuse apically, tightly connected to base of inner gonostylus, bearing several long setae on outer margin (Figs <xref ref-type="fig" rid="F2">10</xref>, <xref ref-type="fig" rid="F2">11</xref>, <xref ref-type="fig" rid="F2">15</xref>, <xref ref-type="fig" rid="F2">16</xref>). Inner gonostylus, a fusiform lobe, with long setae on inner side, edged in black on both margins (Figs <xref ref-type="fig" rid="F2">12</xref>, <xref ref-type="fig" rid="F2">13</xref>, <xref ref-type="fig" rid="F2">15</xref>, <xref ref-type="fig" rid="F2">16</xref>). Sternite nine broader than tergite nine, deeply concave on posterior border (Fig. <xref ref-type="fig" rid="F2">16</xref>). Sternite eight shallowly concave on posterior border, medially with a group of long setae pointing caudally (Figs <xref ref-type="fig" rid="F1">5</xref>, <xref ref-type="fig" rid="F2">9</xref>, <xref ref-type="fig" rid="F2">15</xref>, <xref ref-type="fig" rid="F2">16</xref>). Genital bridge connected with base of gonocoxite, S-shaped, converged posteriorly into small common stem (Fig. <xref ref-type="fig" rid="F2">14</xref>). Aedeagal guide broad basally, narrowed apically, curved caudad, separated at apical half, with pair of lateral arms with inner margins expanded and variegated with black (Figs <xref ref-type="fig" rid="F2">9</xref>, <xref ref-type="fig" rid="F3">17</xref>, <xref ref-type="fig" rid="F3">18</xref>).</p><p><bold><italic>Semen pump.</italic></bold> Compressor apodeme divided into two lobes by V-shaped notch, each lobe expanded apically with median ridge (Fig. <xref ref-type="fig" rid="F3">19</xref>). Posterior immovable apodeme with two arms elongated and curved dorsally (Figs <xref ref-type="fig" rid="F3">20</xref>, <xref ref-type="fig" rid="F3">21</xref>). Anterior immovable apodeme flattened and short, rounded in dorsal view (Figs <xref ref-type="fig" rid="F3">20</xref>, <xref ref-type="fig" rid="F3">21</xref>). Aedeagus elongated, tubular, thick basally, gradually narrowed to apex, more than 5.0 times longer than length of semen pump (Fig. <xref ref-type="fig" rid="F2">9</xref>).</p><fig id="F2" position="float" orientation="portrait"><object-id xmlns:xlink="http://www.w3.org/1999/xlink" content-type="doi" xlink:type="simple">10.3897/zookeys.864.31755.figures9-16</object-id><object-id xmlns:xlink="http://www.w3.org/1999/xlink" content-type="arpha" xlink:type="simple">cdfbb777-0aab-4652-a32f-246ed849c1d6</object-id><label>Figures 9–16.</label><caption><p><italic><tp:taxon-name><tp:taxon-name-part taxon-name-part-type="genus" reg="Tipulodina">Tipulodina</tp:taxon-name-part><tp:taxon-name-part taxon-name-part-type="species" reg="bifurcata">bifurcata</tp:taxon-name-part></tp:taxon-name></italic> Xue &amp; Men, sp. nov. <bold>9</bold> hypopygium, lateral view <bold>10</bold> hypopygium, dorsal view <bold>11</bold> outer gonostylus, lateral view <bold>12</bold> inner gonostylus, lateral view <bold>13</bold> inner gonostylus and bifurcate process on appendage of gonocoxite, lateral view <bold>14</bold> genital bridge, dorsal view <bold>15</bold> hypopygium, caudal view <bold>16</bold> hypopygium, caudal view. Abbreviations: a scl = anal sclerite; ae gd = aedeagal guide; goncx ap = appendage of gonocoxite; i gonst = inner gonostylus; o gonst = outer gonostylus. Scale bars: 0.5 mm.</p></caption><graphic xmlns:xlink="http://www.w3.org/1999/xlink" xlink:href="zookeys-864-067-g002.jpg" position="float" orientation="portrait" xlink:type="simple" id="oo_318165.jpg"><uri content-type="original_file" xlink:type="simple">https://binary.pensoft.net/fig/318165</uri></graphic></fig></tp:treatment-sec><tp:treatment-sec sec-type="Female" id="SECID0ECPAC"><title>Female.</title><p>Length: body 15.3 mm (not including antenna, n = 1); wing 15.4 mm (n = 1); antenna 2.5 mm (n = 1).</p><p><bold><italic>Coloration.</italic></bold> General coloration of head, thorax, and abdomen similar to male.</p><p><bold><italic>Ovipositor.</italic></bold> Yellowish brown in general. Sternite nine broad basally, acute apically; tergite nine broad, longer than tergite ten in lateral view (Fig. <xref ref-type="fig" rid="F3">22</xref>); sternite ten obtuse apically, densely covered with small setae, tergite ten broad at base, gradually narrowed to apex, the latter divided by suture (Figs <xref ref-type="fig" rid="F3">22</xref>, <xref ref-type="fig" rid="F4">25</xref>, <xref ref-type="fig" rid="F4">26</xref>). Cercus long, slight curved, widened at basal fourth, narrowed towards apex, slightly expanded apically, surpassing end of hypogynial valve (Figs <xref ref-type="fig" rid="F3">22</xref>, <xref ref-type="fig" rid="F4">25</xref>, <xref ref-type="fig" rid="F4">26</xref>). Hypogynial valve distinctly broader than cercus, rounded apically, broadened medially, bearing a black lobe on dorsal margin (Fig. <xref ref-type="fig" rid="F3">22</xref>).</p><fig id="F3" position="float" orientation="portrait"><object-id xmlns:xlink="http://www.w3.org/1999/xlink" content-type="doi" xlink:type="simple">10.3897/zookeys.864.31755.figures17-24</object-id><object-id xmlns:xlink="http://www.w3.org/1999/xlink" content-type="arpha" xlink:type="simple">9741594a-8a49-4468-892b-3cb5cb458145</object-id><label>Figures 17–24.</label><caption><p><bold>17–23</bold><italic><tp:taxon-name><tp:taxon-name-part taxon-name-part-type="genus" reg="Tipulodina">Tipulodina</tp:taxon-name-part><tp:taxon-name-part taxon-name-part-type="species" reg="bifurcata">bifurcata</tp:taxon-name-part></tp:taxon-name></italic> Xue &amp; Men, sp. nov. <bold>17</bold> aedeagal guide, lateral view <bold>18</bold> aedeagal guide, dorsal view <bold>19</bold> compressor apodeme, dorsal view <bold>20</bold> semen pump, lateral view <bold>21</bold> semen pump, dorsal view <bold>22</bold> ovipositor, lateral view <bold>23</bold> sternite nine, dorsal view <bold>24</bold><italic><tp:taxon-name><tp:taxon-name-part taxon-name-part-type="genus" reg="Tipulodina">Tipulodina</tp:taxon-name-part><tp:taxon-name-part taxon-name-part-type="species" reg="xyris">xyris</tp:taxon-name-part></tp:taxon-name></italic>, hypopygium, lateral view. Abbreviations: ae gd = aedeagal guide; AIA = anterior immovable apodeme; CA = compressor apodeme; cerc = cercus; goncx ap = appendage of gonocoxite; hyp vlv = hypogynial valve; PIA = posterior immovable apodeme; S9 = sternite 9. Scale bars: 0.5 mm.</p></caption><graphic xmlns:xlink="http://www.w3.org/1999/xlink" xlink:href="zookeys-864-067-g003.jpg" position="float" orientation="portrait" xlink:type="simple" id="oo_318166.jpg"><uri content-type="original_file" xlink:type="simple">https://binary.pensoft.net/fig/318166</uri></graphic></fig><p><bold><italic>Female internal reproductive system.</italic></bold> Consisting of pair of accessory glands, bursa copulatrix, and three spermathecae with respective spermathecal duct (Fig. <xref ref-type="fig" rid="F4">27</xref>). Bursa copulatrix relatively elongate and narrow, rounded apically (Fig. <xref ref-type="fig" rid="F4">27</xref>). Accessory gland arising from base of bursa copulatrix, as pair of oval and swollen balls, terminating in small common stem (Fig. <xref ref-type="fig" rid="F4">27</xref>). Spermatheca spherical, black, bigger than the accessory gland (Fig. <xref ref-type="fig" rid="F4">27</xref>). Spermathecal duct slender, distinctly narrower than bursa copulatrix, flexible, generated from distal part of bursa copulatrix; connection points of three spermathecal ducts with bursa copulatrix not at same level (Fig. <xref ref-type="fig" rid="F4">27</xref>).</p></tp:treatment-sec><tp:treatment-sec sec-type="distribution" id="SECID0EGDAE"><title>Distribution.</title><p>China (Guangxi).</p></tp:treatment-sec><tp:treatment-sec sec-type="remarks" id="SECID0ELDAE"><title>Remarks.</title><p>The new species is generally similar to <italic><tp:taxon-name><tp:taxon-name-part taxon-name-part-type="genus" reg="Tipulodina">Tipulodina</tp:taxon-name-part><tp:taxon-name-part taxon-name-part-type="species" reg="xyris">xyris</tp:taxon-name-part></tp:taxon-name></italic> (Alexander, 1949) by its colorations of the wing and legs (<xref ref-type="bibr" rid="B4">Alexander 1949</xref>, <xref ref-type="bibr" rid="B9">Men et al. 2016</xref>). The new species can be separated from related species by the appendage of the gonocoxite possessing a basal horn-shaped rod and a bifurcate process (not present in <italic><tp:taxon-name><tp:taxon-name-part taxon-name-part-type="genus" reg="Tipulodina">T.</tp:taxon-name-part><tp:taxon-name-part taxon-name-part-type="species" reg="xyris">xyris</tp:taxon-name-part></tp:taxon-name></italic>), by the hind leg with basitarsus black on basal four fifths (hind leg with basitarsus black at basal third in <italic><tp:taxon-name><tp:taxon-name-part taxon-name-part-type="genus" reg="Tipulodina">T.</tp:taxon-name-part><tp:taxon-name-part taxon-name-part-type="species" reg="xyris">xyris</tp:taxon-name-part></tp:taxon-name></italic>), by the aedeagus more than 5.0 times longer than the length of semen pump (about 3.0 times longer than the length of its semen pump in <italic><tp:taxon-name><tp:taxon-name-part taxon-name-part-type="genus" reg="Tipulodina">T.</tp:taxon-name-part><tp:taxon-name-part taxon-name-part-type="species" reg="xyris">xyris</tp:taxon-name-part></tp:taxon-name></italic>) and by the shape of the aedeagal guide (Figs <xref ref-type="fig" rid="F2">9</xref>, <xref ref-type="fig" rid="F3">24</xref>). This new species also differs from <italic><tp:taxon-name><tp:taxon-name-part taxon-name-part-type="genus" reg="Tipulodina">T.</tp:taxon-name-part><tp:taxon-name-part taxon-name-part-type="species" reg="xyris">xyris</tp:taxon-name-part></tp:taxon-name></italic> in organs of female internal reproductive system, including bigger spermathecae and accessary gland, and a narrower bursa copulatrix (Figs <xref ref-type="fig" rid="F4">27</xref>, <xref ref-type="fig" rid="F4">28</xref>).</p><fig id="F4" position="float" orientation="portrait"><object-id xmlns:xlink="http://www.w3.org/1999/xlink" content-type="doi" xlink:type="simple">10.3897/zookeys.864.31755.figures25-28</object-id><object-id xmlns:xlink="http://www.w3.org/1999/xlink" content-type="arpha" xlink:type="simple">0e2b0ec8-8012-4876-8050-9579e2f17590</object-id><label>Figures 25–28.</label><caption><p><bold>25–27</bold><italic><tp:taxon-name><tp:taxon-name-part taxon-name-part-type="genus" reg="Tipulodina">Tipulodina</tp:taxon-name-part><tp:taxon-name-part taxon-name-part-type="species" reg="bifurcata">bifurcata</tp:taxon-name-part></tp:taxon-name></italic> Xue &amp; Men, sp. nov. <bold>25</bold> cerci and sternite ten, ventral view <bold>26</bold> ovipositor, dorsal view <bold>27</bold> female internal reproductive system <bold>28</bold><italic><tp:taxon-name><tp:taxon-name-part taxon-name-part-type="genus" reg="Tipulodina">Tipulodina</tp:taxon-name-part><tp:taxon-name-part taxon-name-part-type="species" reg="xyris">xyris</tp:taxon-name-part></tp:taxon-name></italic>, female internal reproductive system . Abbreviations: AG = accessory gland; BC = bursa copulatrix; cerc = cercus; SP = spermatheca; SPD = spermathecal duct; S10 = sternite 10. Scale bars: 0.5 mm.</p></caption><graphic xmlns:xlink="http://www.w3.org/1999/xlink" xlink:href="zookeys-864-067-g004.jpg" position="float" orientation="portrait" xlink:type="simple" id="oo_318167.jpg"><uri content-type="original_file" xlink:type="simple">https://binary.pensoft.net/fig/318167</uri></graphic></fig></tp:treatment-sec><tp:treatment-sec sec-type="etymology" id="SECID0ENHAE"><title>Etymology.</title><p>The specific epithet is an adjective derived from the Latin <italic>furcata</italic> meaning forked, with the Latin prefix <italic>bi</italic>, referring to the presence of a bifurcate process on the appendage of the gonocoxite.</p></tp:treatment-sec><ref-list><ref id="B4"><mixed-citation xmlns:xlink="http://www.w3.org/1999/xlink" xlink:type="simple"><person-group><name name-style="western"><surname>Alexander</surname><given-names>CP</given-names></name></person-group> (<year>1949</year>) <article-title>New or little-known <tp:taxon-name><tp:taxon-name-part taxon-name-part-type="family">Tipulidae</tp:taxon-name-part></tp:taxon-name> (<tp:taxon-name><tp:taxon-name-part taxon-name-part-type="order">Diptera</tp:taxon-name-part></tp:taxon-name>). Vol. 85. Oriental-Australasian species.</article-title><source>Annals and Magazine of Natural History</source><volume>2</volume>(<issue>12</issue>): <fpage>512</fpage>–<lpage>538</lpage>. <ext-link xlink:type="simple" ext-link-type="doi" xlink:href="10.1080/00222934908654002">https://doi.org/10.1080/00222934908654002</ext-link></mixed-citation></ref><ref id="B9"><mixed-citation xmlns:xlink="http://www.w3.org/1999/xlink" xlink:type="simple"><person-group><name name-style="western"><surname>Men</surname><given-names>QL</given-names></name><name name-style="western"><surname>Xue</surname><given-names>GX</given-names></name><name name-style="western"><surname>Wang</surname><given-names>F</given-names></name></person-group> (<year>2016</year>) <article-title>Taxonomy on crane flies from Mountain Huang, China, with descriptions of two new species (<tp:taxon-name><tp:taxon-name-part taxon-name-part-type="order">Diptera</tp:taxon-name-part></tp:taxon-name>: <tp:taxon-name><tp:taxon-name-part taxon-name-part-type="family">Tipulidae</tp:taxon-name-part></tp:taxon-name>).</article-title><source>Zoological Systematics</source><volume>41</volume>(<issue>1</issue>): <fpage>89</fpage>–<lpage>101</lpage>.</mixed-citation></ref></ref-list></tp:taxon-treatment>
